# Supplementary material for: Genotoxicity of Occupational Pesticide Exposures among Agricultural Workers in Arab Countries: A Systematic Review and Meta-Analysis
Source: Toxics. 2023 Aug 1;11(8):663. doi: 10.3390/toxics11080663 (PMC10458041; doi:10.3390/toxics11080663)
Supplement: Supplementary file 1 [file toxics-11-00663-s001.zip]

Archive with 2 entries (2 files):
- toxics-2500622-Supp Table S1 PRISMA rev.pdf
- toxics-2500622-Supp Table S2 Search string_rev.pdf
